# Supplementary material for: Structural Characterization of Maitotoxins Produced by Toxic Gambierdiscus Species
Source: Mar Drugs. 2022 Jul 12;20(7):453. doi: 10.3390/md20070453 (PMC9324523; doi:10.3390/md20070453)
Supplement: Supplementary file 1 [file marinedrugs-20-00453-s001.zip]

Archive with 1 entries (1 files):
- marinedrugs-1798717-supplementary.pdf
